# Supplementary material for: Arthroscopic internal drainage of popliteal cysts using the figure-of four position: a retrospective case series
Source: PeerJ. 2026 Jan 21;14:e20658. doi: 10.7717/peerj.20658 (PMC12831511; doi:10.7717/peerj.20658)
Supplement: Supplemental Information 1 [file peerj-14-20658-s001.zip]

Archive with 10 entries (8 files):
- data_StaffYH/
- __MACOSX/._data_StaffYH
- data_StaffYH/.DS_Store
- __MACOSX/data_StaffYH/._.DS_Store
- data_StaffYH/Clinical data and joint scores/
- __MACOSX/data_StaffYH/._Clinical data and joint scores
- data_StaffYH/Clinical data and joint scores/knee-LY.xlsx
- __MACOSX/data_StaffYH/Clinical data and joint scores/._knee-LY.xlsx
- data_StaffYH/Clinical data and joint scores/basic infor'.xlsx
- __MACOSX/data_StaffYH/Clinical data and joint scores/._basic infor'.xlsx
