# Supplementary material for: Arthroscopic internal drainage of popliteal cysts using the figure-of four position: a retrospective case series
Source: PeerJ. 2026 Jan 21;14:e20658. doi: 10.7717/peerj.20658 (PMC12831511; doi:10.7717/peerj.20658)
Supplement: Supplemental Information 1 [file peerj-14-20658-s001.zip › data_StaffYH/Clinical data and joint scores/knee-LY.xlsx]

## Sheet: Sheet1
	Postoperative pain	Postoperative squat	Postoperative upstairs	Postoperative swelling	Postoperative instability	Postoperative noose	Postoperative support	Postoperative claudication	Postoperative- Lysholm score	Preoperative pain	Preoperative squats	Preoperative upstairs	Preoperative swelling	Preoperative noose	Preoperative instability	Preoperative support	Preoperative claudication	Preoperative -Lysholm score
A	25	5	9.21381	9	23	13.3597	4.21237	4.21237	92.9982	13	1.9458	5.2157	2.43894	6.0867	20	5	3.41094	57.0981
A	23	5	9.03381	9	23	12	4.76211	4.76211	90.558	14	3	1.74736	4.30003	9.13014	19	5	5	61.1775
A	23	4	8.73718	7	22	14	4	4	86.7372	16	3.82424	6.81732	3.88191	10	19.4684	2	3	64.9919
A	24	5	6.18734	9	21	16	3	4	88.1873	13	3	5.61941	1.92281	9	15	2	5	54.5422
A	23	4.5	8.15545	8.15545	21	15	4.79214	2.79214	87.3952	16	2	1.14026	4	8	18	2	4	55.1403
A	23	4.5	8	9	24	13	3	4	88.5	12	3.7061	0.184239	3	12	19	2	3	54.8903
A	21.179	4	7	9	23	14	4	1.85918	84.0382	14	3	9.15825	2.99863	8	20	5	5	67.1569
A	24	5.38332	8.34347	9	22	13	4.97032	4.97032	91.6674	12	2	7.98872	4.17883	10	18	5.38332	3	62.5509
A	25	4	7.84758	7.84758	23	14	4	5	90.6952	15	3	6.69587	2.55885	8.11613	17	2	3.66853	58.0394
A	22	4	8.41007	8.41007	23.7477	13.9133	2.79638	5	88.2775	15	1.75283	1.59949	6	9	22	2	5	62.3523
A	26	4.5	10.169	8	23	14	5	4	94.669	12	4	1.99377	3	12	20	2.63159	5	60.6254
A	21	4.44165	9.09088	9	25	15	4.46701	5	92.9995	14.8547	3	1.36231	3	10	18	3	5.11007	58.3271
A	21	5	6.72167	6.72167	23	12	4	5	83.4433	16	2	7.78362	5	7.64696	22	3	3	66.4306
A	22	4	9	9	24	12	4	5	89	14	3	6.17327	5	9.29547	20	2	5	64.4687
A	23	4	7.95891	9	22.1957	15	5	4	90.1546	16	3	6.11741	3.11856	12	21	5	3.41247	69.6484
A	22	4.16998	7.77572	10	25	14.3159	4.39573	4.39573	92.053	14	4	5.12307	3.70754	10	20	4.16998	4	65.0006
A	23.1436	5	9.15515	9.15515	22	13	5	5	91.4539	12	3	6.3829	6	12	23	2.63725	5	70.0201
A	25	5	8.69302	8	24	14	4	5	93.693	12	4	5.5707	6	10	18	2.45108	2	60.0218
A	24	4.59945	6.83249	7	22	15	5	5	89.4319	13	3	8.05118	3.40669	9	20	4.59945	5	66.0573
A	23.1789	4.72328	8.4074	8	24	13	4.63788	4.83788	90.7853	13.2592	2	9.77695	5.01889	12	22	4.72328	2	70.7783
A	21.3669	4	7.75957	7.75957	24	13	3	4.6487	85.5347	15.0623	4	6.2894	3.76624	8	19	4	3	63.118
A	24	5.32998	8.09159	8.09159	23	15	4.60727	4	92.1204	14	4.10944	10.3408	2.68203	12	20	3	3	69.1322
A	23	4.5	8.85291	9.85291	22	13	3	5.0386	89.2444	13	3	0.314535	1.82009	9.7323	22	3	4	56.8669
A	22	5.18436	8	8	23	15	5	4	90.1844	13.8666	3	5.75352	6.69389	8.25339	18	5.18436	3	63.7518
A	23.48	4.6	8.81	8	22	13.17	4.5	4.5	89.06	15	4.33043	4.30259	4.96713	12.1732	17	4.5	3.5	65.7734
A	24.79	5	9.95733	8	23	13.5	4.5	4.5	93.2473	16	4.10062	6	4	13	18.1362	3.60302	4	68.8399
A	23.9	4.73	9.2	8	22.5	14	4	4	90.33	18	3.72373	5	5	13	19	3	4	70.7237
A	24.56	4.8	10	8	21.5	13	4	4	89.86	14	4.88644	6.04655	3.5	12.5	15	3.90746	3.5	63.3404
A	24.67	4.5	9.54471	8.5	23	13	5	5	93.2147	15.4957	4.59518	7	3	11	16	4	4	65.0909
A	22.45	4.6	8	8	23	15	5	4	90.05	14	2.00267	7.62892	4.5	12	17	3.5	3	63.6316
A	22.94	4.9	8	8	23	12	3	4	85.84	16	3.05539	5.52383	5	10	19	4	4	66.5792
A	24	4.5	5.42859	8.5	21	14.5	5	5	87.9286	18	2.25059	7	4.5	10	18	3.66677	3.66677	67.0841
A	23.2	4.6	8	8	21.5	12.5	5	5	87.8	15	2.09148	6	5	11.868	14	4	4	61.9595
A	22.46	4.5	8.5	8	22	13	4	4.5	86.96	14.5	3.18678	7	3.5	12	15	3.39352	4.5	63.0803
A	24.78	5	7	6	23	14	4	4	87.78	13	1.07793	7.64219	5.40206	12	12	4	4	59.1222
A	20.69	4.6	8	8	23	14	5	5	88.29	14.5	4.19837	7	4	12.5	18	3	4	67.1984
A	23	5	9	9	24	14.5	5	3.5	93	15	3.04462	4	4.5	11	15	4	3.5	60.0446
A	21.85	4.8	8	8	20	15	5	5	87.65	14.5	1.12433	4.28776	4	12	20	3.63925	3.63925	63.1906
A	22.51	4.5	8	9	21	12.7036	3	3	83.7136	13.5	3.86301	6.61585	4	10	18	4	4	63.9789
A	26.17	5	8	8	22	13	5	5	92.17	14	5.10828	6	3.5	10	17.8589	4.5	3.5	64.4672
A	23.02	4.4	8.31923	8.31923	24	14	5	5	92.0585	15.5	2.36715	7	3.27948	9.5	14	3	3	57.6466
A	22.2671	5	7	8.5	21	14	5	5	87.7671	17.5	3.30819	6	4	9	18	4	4	65.8082
A	20.58	4.8	7	8	23	15	5	5	88.38	18	1.25403	7	3	9.27228	19	3.5	3.5	64.5263
A	23.94	4.5	8.8091	8.5	21	15	4.5	4.5	90.7491	16	2.08122	7	5	9.5	16	3.64586	3.5	62.7271
A	24.05	5	8	8	23	12	3.5	3.5	87.05	17	4.93531	6	4	11	17	4	4	67.9353
A	20.21	4.5	8	9	23	14	3.5	3.5	85.71	16.8566	4.25064	5	4	10	14.5	3	3	60.6073
A	22.46	4.5	8	8	22	14	4	4	86.96	18.5	4.84477	7	3	11	17.5	3	3	67.8448
A	23.5	4.8	8	8	22	14.5	4.5	3.5	88.8	17	1.79159	6	3	12	12	3	4	58.7916
A	23.56	5	8	8	21	14	5	5	89.56	16	1.26416	6.5	4.07782	9	16.5034	3.5	3	59.8454
A	23.47	4.57833	7	7.5	20.5	15	5	5	88.0483	17.8311	2.93992	6.5	3	11.8913	15.5	4	3.5	65.1623
A	23	4.5	8	8	23	13.5	5	5	90	14.5	2.0743	5.5	4	11	16	3	3	59.0743
A	23.34	5	8	8	23	14	4.5	4.5	90.34	16	4.43704	7.5	5	10	14.7254	3.5	3	64.1625
A	22.61	5	7.5	7.5	22	14	5	3.5	87.11	17	1.6029	5.5	3	12	16.5	4.12472	4.5	64.2276
A	22.31	4.5	9	9	23	13.5	5	5	91.31	16.5	4.70895	3.54555	5	9.26946	16.5	4	4	63.524
A	23.12	4.3	8	8.6	24	14	5	5	92.02	16.5	2.36715	6	3.27948	9.5	14	3	3	57.6466
A	23	4.6	8.31923	8.31923	24	14	5	5	92.0585	15.5	2.36715	6	3.27948	9.5	14	4	3.5	58.1
A	23.12	4.4	8.41923	8.21923	24	14.5	5	5	93.1585	15.5	2.36715	7	3.57948	10	14	3	3	58.6466
A	24.02	4.4	8.11923	8.81923	23.5	14.5	4	5	91.0885	15.5	2.36715	7	3.27948	9.5	14	3	3	57.6466
A	23.02	4.4	8.31923	8.31923	24	14	5	5	92.0585	15.5	2.36715	7	3.27948	9.5	14	3	3	57.6466
A	25	5	8.69302	8	24	14	4	5	93.693	12	4	5.5707	6	10	18	2.45108	2	60.0218
A	23.52	5	8.31923	8.31923	24	14	4.5	5	93.0085	15.5	2.36715	6.5	3.27948	9.3	14	3	3	57.1663
	Preoperative Lysholm score：62.71+4.22
	Postoperative Lysholm score：89.70+2.66
