# Supplementary material for: Arthroscopic internal drainage of popliteal cysts using the figure-of four position: a retrospective case series
Source: PeerJ. 2026 Jan 21;14:e20658. doi: 10.7717/peerj.20658 (PMC12831511; doi:10.7717/peerj.20658)
Supplement: Supplemental Information 1 [file peerj-14-20658-s001.zip › data_StaffYH/Clinical data and joint scores/basic infor'.xlsx]

## Sheet: Sheet1
age	F\M	time(m）	operation time（min）	bleeding loss（ml)	pre-vas	po-VAS	followed up （m）
45	Ⅰ	14	60	10	5	3	15
65	Ⅰ	16	55	8	6	3	18		M 21
66	F	24	60	7	5	2	9		F 40
67	Ⅲ	12	65	10	7	4	12
63	F	15	80	7	6	3	24		Age：61.51+_6.93 y
62	F Ⅰ	6	60	5	5	2	18		operation time：66.07+8.95 min
59		3	50	6	7	3	12		bleeding loss：8.34+1.82 ml
69	F	2	70	8	6	2	9		po-VAS：2.75+0.77
60		2	75	9	5	3	15		Pre-VAS：5.54+1.19
72	F	16	55	8	8	3	18		followed up：13.46+4.60 m
69		2	50	7	7	3	15
68	F Ⅲ	7	65	10	5	2	12
70	Ⅲ	14	70	9	4	1	9
55	F Ⅰ	6	55	6	4	2	12
56	F	25	60	7	5	3	6
67	Ⅲ	2	65	8	3	2	12
64		4	60	6	5	3	16
67	F	8	65	7	7	2	15
62		6	55	10	5	2	12
66	F	12	65	8	5	3	18
60		3	45	7	4	3	12
58	F	2	50	7	6	4	24
70	F Ⅲ	6	80	12	4	3	12
65	F Ⅲ	12	75	10	5	2	9
44	F Ⅰ	6	55	10	7	3	18
67	F	1	65	8	5	3	12
65	Ⅲ	25	80	9	6	2	6
57	F Ⅰ	18	70	7	4	3	9
66		4	75	10	8	2	15
64	F Ⅲ	8	65	9	6	3	15
69		3	75	12	5	2	24
58	F Ⅰ	1	70	6	6	2	9
64	F	2	75	9	5	2	12
71	F Ⅲ	16	65	7	4	3	18
68	Ⅲ	2	70	7	7	3	16
69		7	65	13	6	2	12
58	F Ⅲ	14	80	9	7	2	9
59		1	65	7	4	2	15
58	F Ⅲ	2.5	60	12	5	3	16
62	F	4	65	8	6	3	15
66		10	70	10	7	2	12
59	F	6	65	7	4	2	16
64		6	55	7	7	2	12
67	F Ⅲ	14	75	8	5	3	6
62	F	3	65	7	7	2	18
59	F Ⅲ	1	75	9	3	5	16
65		6	85	12	5	4	18
67		1	75	7	7	3	12
65	F	8	75	12	6	3	15
55	F	2	70	6	4	4	12
49	F	6	65	10	7	3	24
66	Ⅰ	6	70	9	5	4	12
52	Ⅰ	6	75	6	6	4	12
64		12	65	8	4	3	15
66	F	6	80	10	6	3	7
55		2	75	8	5	3	8
37	F	12	55	8	5	2	5
64	F	6	60	9	6	2	7
73	F	9	65	7	7	3	6
65		8	65	8	6	4	18
69	F	12	55	6	6	4	15
